# Supplementary material for: ﻿Multigene phylogeny and morphology reveal Ophiocordycepshydrangea sp. nov. and Ophiocordycepsbidoupensis sp. nov. (Ophiocordycipitaceae)
Source: MycoKeys. 2022 Aug 30;92:109–30. doi: 10.3897/mycokeys.92.86160 (PMC9849067; doi:10.3897/mycokeys.92.86160)
Supplement: XML Treatment for Ophiocordyceps bidoupensis [file mycokeys.92.86160-treatment2.xml]

<!DOCTYPE tp:taxon-treatment
  PUBLIC "-//TaxonX//DTD Taxonomic Treatment Publishing DTD v0 20100105//EN" "tax-treatment-NSO.dtd">
<tp:taxon-treatment xmlns:tp="http://www.plazi.org/taxpub"><tp:treatment-meta><kwd-group><label>Taxon classification</label><kwd>
              <named-content content-type="kingdom">Fungi</named-content>
            </kwd><kwd>
              <named-content content-type="order">Hypocreales</named-content>
            </kwd><kwd>
              <named-content content-type="family">Ophiocordycipitaceae</named-content>
            </kwd></kwd-group><mixed-citation publication-type="journal"><person-group><name><surname>Zou</surname><given-names>Weiqiu</given-names></name><name><surname>Tang</surname><given-names>Dexiang</given-names></name><name><surname>Xu</surname><given-names>Zhihong</given-names></name><name><surname>Huang</surname><given-names>Ou</given-names></name><name><surname>Wang</surname><given-names>Yuanbing</given-names></name><name><surname>Tran</surname><given-names>Ngoc-Lan</given-names></name><name><surname>Yu</surname><given-names>Hong</given-names></name></person-group><article-title>﻿Multigene phylogeny and morphology reveal <italic><tp:taxon-name><tp:taxon-name-part taxon-name-part-type="genus" reg="Ophiocordyceps">Ophiocordyceps</tp:taxon-name-part><tp:taxon-name-part taxon-name-part-type="species" reg="hydrangea">hydrangea</tp:taxon-name-part></tp:taxon-name></italic> sp. nov. and <italic><tp:taxon-name><tp:taxon-name-part taxon-name-part-type="genus" reg="Ophiocordyceps">Ophiocordyceps</tp:taxon-name-part><tp:taxon-name-part taxon-name-part-type="species" reg="bidoupensis">bidoupensis</tp:taxon-name-part></tp:taxon-name></italic> sp. nov. (<tp:taxon-name><tp:taxon-name-part taxon-name-part-type="family">Ophiocordycipitaceae</tp:taxon-name-part></tp:taxon-name>)</article-title><source>MycoKeys</source><day>30</day><month>08</month><year>2022</year><volume>92</volume><fpage>109</fpage><lpage>130</lpage><pub-id pub-id-type="doi">10.3897/mycokeys.92.86160</pub-id></mixed-citation></tp:treatment-meta><tp:nomenclature><label>﻿</label><tp:taxon-name>
            <object-id xmlns:xlink="http://www.w3.org/1999/xlink" content-type="arpha" xlink:type="simple">7F6718B3-1C1D-52CA-B72D-531CBD6AEA2A</object-id>
            <tp:taxon-name-part taxon-name-part-type="genus" reg="Ophiocordyceps">Ophiocordyceps</tp:taxon-name-part>
            <tp:taxon-name-part taxon-name-part-type="species" reg="bidoupensis">bidoupensis</tp:taxon-name-part>
            <object-id xmlns:xlink="http://www.w3.org/1999/xlink" content-type="mycobank" xlink:type="simple">MycoBank No: 843204</object-id>
          </tp:taxon-name><tp:taxon-authority>H. Yu, W.Q. Zou &amp; D.X. Tang</tp:taxon-authority><tp:taxon-status xmlns:xlink="http://www.w3.org/1999/xlink" xlink:type="simple">sp. nov.</tp:taxon-status><xref ref-type="fig" rid="F3">Fig. 3</xref></tp:nomenclature><tp:treatment-sec sec-type="etymology" id="SECID0EKQDI"><title>Etymology.</title><p>Bidoupensis, referred to the type species collected from Bidoup Nuiba National Park.</p></tp:treatment-sec><tp:treatment-sec sec-type="Holotype" id="SECID0EPQDI"><title>Holotype.</title><p>Vietnam, Lintong Province, Bidoup Nuiba National Park, <named-content xmlns:xlink="http://www.w3.org/1999/xlink" content-type="dwc:verbatimCoordinates" xlink:type="simple"><named-content content-type="geo-json" specific-use="{&#34;type&#34;:&#34;Point&#34;,&#34;coordinates&#34;:[108.530939,12.135917]}" id="NCID0EYQDI" xlink:type="simple">12°8'9.30"N, 108°31'51.38"E</named-content></named-content>, alt. 1678 m, on larva of <tp:taxon-name><tp:taxon-name-part taxon-name-part-type="family">Elateridae</tp:taxon-name-part></tp:taxon-name> (<tp:taxon-name><tp:taxon-name-part taxon-name-part-type="order">Coleoptera</tp:taxon-name-part></tp:taxon-name>) buried in soil, emerging from the leaf litter on the forest floor, 16 October 2017, H. Yu (<abbrev xmlns:xlink="http://www.w3.org/1999/xlink" xlink:title="Yunnan Herbal Herbarium" id="ABBRID0EHRDI" xlink:type="simple">YHH</abbrev> 20036, holotype; <abbrev xmlns:xlink="http://www.w3.org/1999/xlink" xlink:title="Yunnan Fungal Culture Collection" id="ABBRID0ELRDI" xlink:type="simple">YFCC</abbrev> 8793, ex-holotype culture).</p><fig id="F3" position="float" orientation="portrait"><object-id xmlns:xlink="http://www.w3.org/1999/xlink" content-type="doi" xlink:type="simple">10.3897/mycokeys.92.86160.figure3</object-id><object-id xmlns:xlink="http://www.w3.org/1999/xlink" content-type="arpha" xlink:type="simple">5E34C3A2-E8AC-5317-85CF-5ADCDAE31578</object-id><label>Figure 3.</label><caption><p><italic><tp:taxon-name><tp:taxon-name-part taxon-name-part-type="genus" reg="Ophiocordyceps">Ophiocordyceps</tp:taxon-name-part><tp:taxon-name-part taxon-name-part-type="species" reg="bidoupensis">bidoupensis</tp:taxon-name-part></tp:taxon-name></italic><bold>A–C</bold> fungus on an <tp:taxon-name><tp:taxon-name-part taxon-name-part-type="family">Elateridae</tp:taxon-name-part></tp:taxon-name> larva <bold>D, E</bold> cross-section of the ascoma showing the perithecial arrangement <bold>F–H</bold> asci <bold>I</bold> ascospores <bold>J, K</bold> colony on <abbrev xmlns:xlink="http://www.w3.org/1999/xlink" xlink:title="Potato Dextrose Agar" id="ABBRID0ERSDI" xlink:type="simple">PDA</abbrev> medium <bold>L–N</bold> conidiogenous cells and conidia <bold>O</bold> conidiogenous cells <bold>P, Q</bold> conidia. Scale bars: 1 cm (<bold>A–C</bold>); 200 µm (<bold>D</bold>); 20 µm (<bold>E–H</bold>); 10 µm (<bold>I</bold>); 2 cm (<bold>J, K</bold>); 5 µm (<bold>L–Q</bold>).</p></caption><graphic xmlns:xlink="http://www.w3.org/1999/xlink" xlink:href="mycokeys-92-109-g003.jpg" position="float" orientation="portrait" xlink:type="simple" id="oo_736845.jpg"><uri content-type="original_file" xlink:type="simple">https://binary.pensoft.net/fig/736845</uri></graphic></fig></tp:treatment-sec><tp:treatment-sec sec-type="Sexual morph" id="SECID0EMTDI"><title>Sexual morph.</title><p>The stroma grew from the head of the host, solitary, solid, cylindrical, 11.8–22.5 cm long, yellow. Stipe clavate, yellow, curved, 10.7–21.2 cm long, 0.7–0.9 mm wide. Fertile parts cylindrical, yellow, slightly curved, 2.9–11.3 mm long, 0.9–1.6 mm wide. Sterile apices cone, yellow, 2.1–7.2 mm long, 0.2–0.7 mm wide. Perithecia immersed, pyriform to lanceolate, brown-yellow, 213.4–405.9 × 74.8–192.4 μm. Asci hyaline, slender, 116.1–192.7 × 4.8–7.5 μm. Asci cap prominent, capitate, 4.7–6.1 × 3.3–5.4 μm. Ascospores hyaline, filiform, multi-septate.</p></tp:treatment-sec><tp:treatment-sec sec-type="Asexual morph" id="SECID0ERTDI"><title>Asexual morph.</title><p>The colony grew slowly on <abbrev xmlns:xlink="http://www.w3.org/1999/xlink" xlink:title="Potato Dextrose Agar" id="ABBRID0EXTDI" xlink:type="simple">PDA</abbrev> medium. Cultured at 25 °C for about 6 weeks, the diameter of the colony was 38–45 mm, white, aerial mycelium on the surface, slightly convex. The back of the colony was grayish-white, dark brown in the middle. Surface smooth of hyphae, hyaline, septate. Conidiogenous cells cone, hyaline, septate, smooth-walled, forming on hyphae, with a hypertrophic base, tapering abruptly to a thin neck, 13.80–46.4 × 0.42–5.13 μm. Conidia hyaline, oval or briolette, smooth-walled, 2.24–3.61 × 1.49–2.70 μm.</p></tp:treatment-sec><tp:treatment-sec sec-type="host" id="SECID0E2TDI"><title>Host.</title><p>Larva of <tp:taxon-name><tp:taxon-name-part taxon-name-part-type="family">Elateridae</tp:taxon-name-part></tp:taxon-name> (<tp:taxon-name><tp:taxon-name-part taxon-name-part-type="order">Coleoptera</tp:taxon-name-part></tp:taxon-name>).</p></tp:treatment-sec><tp:treatment-sec sec-type="habitat" id="SECID0ELUDI"><title>Habitat.</title><p>The hosts were buried in soil, and the stroma were found in the leaf litter on the forest floor.</p></tp:treatment-sec><tp:treatment-sec sec-type="distribution" id="SECID0EQUDI"><title>Distribution.</title><p>Vietnam.</p></tp:treatment-sec><tp:treatment-sec sec-type="notes" id="SECID0EVUDI"><title>Notes.</title><p>Phylogenetic analyses showed that <italic><tp:taxon-name><tp:taxon-name-part taxon-name-part-type="genus" reg="Ophiocordyceps">O.</tp:taxon-name-part><tp:taxon-name-part taxon-name-part-type="species" reg="bidoupensis">bidoupensis</tp:taxon-name-part></tp:taxon-name></italic> was clustered with <italic><tp:taxon-name><tp:taxon-name-part taxon-name-part-type="genus" reg="Ophiocordyceps">O.</tp:taxon-name-part><tp:taxon-name-part taxon-name-part-type="species" reg="houaynhangensis">houaynhangensis</tp:taxon-name-part></tp:taxon-name></italic>, <italic><tp:taxon-name><tp:taxon-name-part taxon-name-part-type="genus" reg="Ophiocordyceps">O.</tp:taxon-name-part><tp:taxon-name-part taxon-name-part-type="species" reg="brunneipunctata">brunneipunctata</tp:taxon-name-part></tp:taxon-name></italic>, <italic><tp:taxon-name><tp:taxon-name-part taxon-name-part-type="genus" reg="Ophiocordyceps">O.</tp:taxon-name-part><tp:taxon-name-part taxon-name-part-type="species" reg="langbianensis">langbianensis</tp:taxon-name-part></tp:taxon-name></italic>, <italic><tp:taxon-name><tp:taxon-name-part taxon-name-part-type="genus" reg="Ophiocordyceps">O.</tp:taxon-name-part><tp:taxon-name-part taxon-name-part-type="species" reg="cossidarum">cossidarum</tp:taxon-name-part></tp:taxon-name></italic>, and <italic><tp:taxon-name><tp:taxon-name-part taxon-name-part-type="genus" reg="Ophiocordyceps">O.</tp:taxon-name-part><tp:taxon-name-part taxon-name-part-type="species" reg="furcatosubulata">furcatosubulata</tp:taxon-name-part></tp:taxon-name></italic> of the <italic><tp:taxon-name><tp:taxon-name-part taxon-name-part-type="genus" reg="Ophiocordyceps">O.</tp:taxon-name-part><tp:taxon-name-part taxon-name-part-type="species" reg="sobolifera">sobolifera</tp:taxon-name-part></tp:taxon-name></italic> clade (Fig. <xref ref-type="fig" rid="F1">1</xref>). Their hosts were larvae of <tp:taxon-name><tp:taxon-name-part taxon-name-part-type="family">Elateridae</tp:taxon-name-part></tp:taxon-name> compared to cicada nymph hosts of the other species of the <italic><tp:taxon-name><tp:taxon-name-part taxon-name-part-type="genus" reg="Ophiocordyceps">O.</tp:taxon-name-part><tp:taxon-name-part taxon-name-part-type="species" reg="sobolifera">sobolifera</tp:taxon-name-part></tp:taxon-name></italic> clade (Table <xref ref-type="table" rid="T2">2</xref>). <italic><tp:taxon-name><tp:taxon-name-part taxon-name-part-type="genus" reg="Ophiocordyceos">Ophiocordyceos</tp:taxon-name-part><tp:taxon-name-part taxon-name-part-type="species" reg="bidoupensis">bidoupensis</tp:taxon-name-part></tp:taxon-name></italic> was well-supported by bootstrap support and posterior probabilities, and formed a separate subclade with <italic><tp:taxon-name><tp:taxon-name-part taxon-name-part-type="genus" reg="Ophiocordyceps">O.</tp:taxon-name-part><tp:taxon-name-part taxon-name-part-type="species" reg="houaynhangensis">houaynhangensis</tp:taxon-name-part></tp:taxon-name></italic>, <italic><tp:taxon-name><tp:taxon-name-part taxon-name-part-type="genus" reg="Ophiocordyceps">O.</tp:taxon-name-part><tp:taxon-name-part taxon-name-part-type="species" reg="brunneipunctata">brunneipunctata</tp:taxon-name-part></tp:taxon-name></italic>, <italic><tp:taxon-name><tp:taxon-name-part taxon-name-part-type="genus" reg="Ophiocordyceps">O.</tp:taxon-name-part><tp:taxon-name-part taxon-name-part-type="species" reg="langbianensis">langbianensis</tp:taxon-name-part></tp:taxon-name></italic>, and <italic><tp:taxon-name><tp:taxon-name-part taxon-name-part-type="genus" reg="Ophiocordyceps">O.</tp:taxon-name-part><tp:taxon-name-part taxon-name-part-type="species" reg="cossidarum">cossidarum</tp:taxon-name-part></tp:taxon-name></italic>. The morphology of <italic><tp:taxon-name><tp:taxon-name-part taxon-name-part-type="genus" reg="Ophiocordyceps">O.</tp:taxon-name-part><tp:taxon-name-part taxon-name-part-type="species" reg="bidoupensis">bidoupensis</tp:taxon-name-part></tp:taxon-name></italic> was clearly different in shape and size from other species of <italic><tp:taxon-name><tp:taxon-name-part taxon-name-part-type="genus" reg="Ophiocordyceps">O.</tp:taxon-name-part><tp:taxon-name-part taxon-name-part-type="species" reg="sobolifera">sobolifera</tp:taxon-name-part></tp:taxon-name></italic> clade (Table <xref ref-type="table" rid="T2">2</xref>). The stroma of <italic><tp:taxon-name><tp:taxon-name-part taxon-name-part-type="genus" reg="Ophiocordyceps">O.</tp:taxon-name-part><tp:taxon-name-part taxon-name-part-type="species" reg="bidoupensis">bidoupensis</tp:taxon-name-part></tp:taxon-name></italic> grew solitary from the head of the host; sterile apices of the stroma were different from the other species.</p></tp:treatment-sec><tp:treatment-sec><!--Section generated to contain objects referenced in tp:taxon-treatment.--><fig id="F1" position="float" orientation="portrait"><object-id xmlns:xlink="http://www.w3.org/1999/xlink" content-type="doi" xlink:type="simple">10.3897/mycokeys.92.86160.figure1</object-id><object-id xmlns:xlink="http://www.w3.org/1999/xlink" content-type="arpha" xlink:type="simple">26605374-FE89-53DD-A41D-02B5988EAA6C</object-id><label>Figure 1.</label><caption><p>Phylogenetic relationships of <italic><tp:taxon-name><tp:taxon-name-part taxon-name-part-type="genus" reg="Ophiocordyceps">Ophiocordyceps</tp:taxon-name-part><tp:taxon-name-part taxon-name-part-type="species" reg="hydrangea">hydrangea</tp:taxon-name-part></tp:taxon-name></italic> and related species from the five genes dataset (nr LSU, nr<italic>SSU</italic>, <italic>tef-1</italic>α, <italic>rpb1</italic>, and <italic>rpb2</italic>) based on ML and BI analyses. Statistical support values of BI posterior probabilities and ML bootstrap proportions (0.5/≥50%) are shown at the nodes.</p></caption><graphic xmlns:xlink="http://www.w3.org/1999/xlink" xlink:href="mycokeys-92-109-g001.jpg" position="float" orientation="portrait" xlink:type="simple" id="oo_736843.jpg"><uri content-type="original_file" xlink:type="simple">https://binary.pensoft.net/fig/736843</uri></graphic></fig><table-wrap id="T2" position="float" orientation="portrait"><label>Table 2.</label><caption><p>Morphological comparisons of two new species and related species.</p></caption><table id="TID0E1MBK" rules="all"><tbody><tr><th rowspan="1" colspan="1">Species</th><th rowspan="1" colspan="1">Host</th><th rowspan="1" colspan="1">stromata</th><th rowspan="1" colspan="1">Perithecia</th><th rowspan="1" colspan="1">Asci</th><th rowspan="1" colspan="1">Ascospores</th><th rowspan="1" colspan="1">Conidiogenous cells</th><th rowspan="1" colspan="1">Conidia</th><th rowspan="1" colspan="1">References</th></tr><tr><td rowspan="1" colspan="1">
                    <bold>
                      <italic>
                        <tp:taxon-name><tp:taxon-name-part taxon-name-part-type="genus" reg="Ophiocordyceps">O.</tp:taxon-name-part><tp:taxon-name-part taxon-name-part-type="species" reg="bidoupensis">bidoupensis</tp:taxon-name-part></tp:taxon-name>
                      </italic>
                    </bold>
                  </td><td rowspan="1" colspan="1">
                    <bold>Larva of <tp:taxon-name><tp:taxon-name-part taxon-name-part-type="family">Elateridae</tp:taxon-name-part></tp:taxon-name> (<tp:taxon-name><tp:taxon-name-part taxon-name-part-type="order">Coleoptera</tp:taxon-name-part></tp:taxon-name>)</bold>
                  </td><td rowspan="1" colspan="1">
                    <bold>Solitary, solid, cylindrical, yellow, 11.8–22.5 cm long.</bold>
                  </td><td rowspan="1" colspan="1">
                    <bold>Immersed, pyriform to lanceolate, brown-yellow, 213.4–405.9 × 74.8–192.4 μm.</bold>
                  </td><td rowspan="1" colspan="1">
                    <bold>Hyaline, slender, 116.1–192.7 × 4.8–7.5 μm.</bold>
                  </td><td rowspan="1" colspan="1">
                    <bold>Hyaline, filiform, multi-septate.</bold>
                  </td><td rowspan="1" colspan="1">
                    <bold>Cone, hyaline, septate, smooth-walled, forming on hyphae, with a hypertrophic base, tapering abruptly into a thin neck, smooth-walled, 13.8–46.4 × 0.42–5.13 μm.</bold>
                  </td><td rowspan="1" colspan="1">
                    <bold>Oval or briolette, hyaline, smooth-walled, 2.24–3.61 × 1.49–2.70 μm.</bold>
                  </td><td rowspan="1" colspan="1">
                    <bold>This study</bold>
                  </td></tr><tr><td rowspan="1" colspan="1">
                    <italic>
                      <tp:taxon-name><tp:taxon-name-part taxon-name-part-type="genus" reg="Ophiocordyceps">O.</tp:taxon-name-part><tp:taxon-name-part taxon-name-part-type="species" reg="brunneipunctata">brunneipunctata</tp:taxon-name-part></tp:taxon-name>
                    </italic>
                  </td><td rowspan="1" colspan="1">Larva of <tp:taxon-name><tp:taxon-name-part taxon-name-part-type="family">Elateridae</tp:taxon-name-part></tp:taxon-name> (<tp:taxon-name><tp:taxon-name-part taxon-name-part-type="order">Coleoptera</tp:taxon-name-part></tp:taxon-name>)</td><td rowspan="1" colspan="1">Solitary, rarely up to 3, simple, 25–90 mm high.</td><td rowspan="1" colspan="1">Immersed, perithecioid, brown, ovate to pyriform, brown-walled, 270–335 × 110–160 μm.</td><td rowspan="1" colspan="1">Hyaline, cylindric, capitate, 8-spored, 280–295 × 6–7 μm.</td><td rowspan="1" colspan="1">Hyaline, filiform, multiseptate breaking into 64 part spores, 4–6 × 1–1.5 μm.</td><td rowspan="1" colspan="1">Monophialidic, rarely polyphialidic, hyaline, smooth, 5.5–7.5 × 2.5–3.0 μm at the base, up to 15 × 0.5 μm above.</td><td rowspan="1" colspan="1">Hyaline, aseptate, smooth, spherical 1.5–2.5 μm diam., enveloped by a mucous sheath.</td><td rowspan="1" colspan="1"><xref ref-type="bibr" rid="B17">Hywel-Jones 1995b</xref>; <xref ref-type="bibr" rid="B28">Luangsa-ard et al. 2008</xref></td></tr><tr><td rowspan="1" colspan="1">
                    <italic>
                      <tp:taxon-name><tp:taxon-name-part taxon-name-part-type="genus" reg="Ophiocordyceps">O.</tp:taxon-name-part><tp:taxon-name-part taxon-name-part-type="species" reg="cossidarum">cossidarum</tp:taxon-name-part></tp:taxon-name>
                    </italic>
                  </td><td rowspan="1" colspan="1">Larva of <tp:taxon-name><tp:taxon-name-part taxon-name-part-type="family">Cossidae</tp:taxon-name-part></tp:taxon-name> (<tp:taxon-name><tp:taxon-name-part taxon-name-part-type="order">Lepidoptera</tp:taxon-name-part></tp:taxon-name>)</td><td rowspan="1" colspan="1">Solitary, simple, 40–70 mm high.</td><td rowspan="1" colspan="1">Immersed, red, ovate to phialide, red-walled, 355–454 × 136–171 μm.</td><td rowspan="1" colspan="1">Hyaline, cylindrical, 8-spored with a thickened apex, 174–221 × 5.7–7 μm.</td><td rowspan="1" colspan="1">Hyaline, fifiliform, multiseptate,131–153 × 1.8–2.2 μm, breaking into 32 part-spores.</td><td rowspan="1" colspan="1">–</td><td rowspan="1" colspan="1">–</td><td rowspan="1" colspan="1">
                    <xref ref-type="bibr" rid="B15">Hyde et al. 2017</xref>
                  </td></tr><tr><td rowspan="1" colspan="1">
                    <italic>
                      <tp:taxon-name><tp:taxon-name-part taxon-name-part-type="genus" reg="Ophiocordyceps">O.</tp:taxon-name-part><tp:taxon-name-part taxon-name-part-type="species" reg="furcatosubulata">furcatosubulata</tp:taxon-name-part></tp:taxon-name>
                    </italic>
                  </td><td rowspan="1" colspan="1">Larva of <tp:taxon-name><tp:taxon-name-part taxon-name-part-type="family">Elateridae</tp:taxon-name-part></tp:taxon-name> (<tp:taxon-name><tp:taxon-name-part taxon-name-part-type="order">Coleoptera</tp:taxon-name-part></tp:taxon-name>)</td><td rowspan="1" colspan="1">Single, solid, yellow to brown, 40–80 mm long, 1.5–2.2 mm wide.</td><td rowspan="1" colspan="1">Immersed, long ovoid or pyriform, 289.6–405.8 × 87.0–159.2 µm.</td><td rowspan="1" colspan="1">Hyaline, cylindrical, 138.8–202.5 × 4.3–6.0 μm.</td><td rowspan="1" colspan="1">Hyaline, filiform, multi-septate, finally breaking into secondary ascospores, 3.7–5.3 × 1.3–2.0 μm.</td><td rowspan="1" colspan="1">Polyphialidic, forming on conidiophores or side branches, hyaline, with a slender or subulate base, tapering gradually, smooth-walled or verruculose, 3.5–15.8 × 0.9–1.7 μm.</td><td rowspan="1" colspan="1">Solitary, aseptate, smooth-walled, broadly ellipsoid or ellipsoid, 1.5–2.5 × 1.2–1.9 μm.</td><td rowspan="1" colspan="1">
                    <xref ref-type="bibr" rid="B55">Wang et al. 2021a</xref>
                  </td></tr><tr><td rowspan="1" colspan="1">
                    <italic>
                      <tp:taxon-name><tp:taxon-name-part taxon-name-part-type="genus" reg="Ophiocordyceps">O.</tp:taxon-name-part><tp:taxon-name-part taxon-name-part-type="species" reg="houaynhangensis">houaynhangensis</tp:taxon-name-part></tp:taxon-name>
                    </italic>
                  </td><td rowspan="1" colspan="1">Larva of <tp:taxon-name><tp:taxon-name-part taxon-name-part-type="order">Coleoptera</tp:taxon-name-part></tp:taxon-name></td><td rowspan="1" colspan="1">Solitary, cylindrical, cream, up to 11 cm long and 1.5–2.5 mm in width.</td><td rowspan="1" colspan="1">Completely immersed, obclavate, 300–450 × 80–170 µm.</td><td rowspan="1" colspan="1">Cylindrical, 100–250 × 4–7.5 µm.</td><td rowspan="1" colspan="1">Hyaline, cylindrical, breaking into 32 small truncate part-spores, 4–7 × 1–2 µm.</td><td rowspan="1" colspan="1">Monophialidic, phialides flasked-shaped with long necks, up to 30 µm long and 2–4 µm in breadth; phialide necks up to 18 μm long and 0.5 µm in breadth.</td><td rowspan="1" colspan="1">Hyaline, smooth, spherical, 2–3 µm.</td><td rowspan="1" colspan="1">
                    <xref ref-type="bibr" rid="B10">Crous et al. 2018</xref>
                  </td></tr><tr><td rowspan="1" colspan="1">
                    <italic>
                      <tp:taxon-name><tp:taxon-name-part taxon-name-part-type="genus" reg="Ophiocordyceps">O.</tp:taxon-name-part><tp:taxon-name-part taxon-name-part-type="species" reg="langbianensis">langbianensis</tp:taxon-name-part></tp:taxon-name>
                    </italic>
                  </td><td rowspan="1" colspan="1">Larva of <tp:taxon-name><tp:taxon-name-part taxon-name-part-type="order">Coleoptera</tp:taxon-name-part></tp:taxon-name></td><td rowspan="1" colspan="1">Solitary, rarely branched, 40–100 mm long.</td><td rowspan="1" colspan="1">Immersed, ovate or pyriform, 260–400 × 100–190 µm.</td><td rowspan="1" colspan="1">Cylindrical, with thickened cap, 200–250 × 5.0–6.0 μm.</td><td rowspan="1" colspan="1">Fliform, multiseptate, articulated in long-chain afer discharging, sometimes breaking into 1-celled part spores, 5–7.5 × 1.3–2 µm.</td><td rowspan="1" colspan="1">Divergent.</td><td rowspan="1" colspan="1">Chains, elliptical.</td><td rowspan="1" colspan="1">
                    <xref ref-type="bibr" rid="B23">Lao et al. 2021</xref>
                  </td></tr><tr><td rowspan="1" colspan="1">
                    <italic>
                      <tp:taxon-name><tp:taxon-name-part taxon-name-part-type="genus" reg="Ophiocordyceps">O.</tp:taxon-name-part><tp:taxon-name-part taxon-name-part-type="species" reg="sobolifera">sobolifera</tp:taxon-name-part></tp:taxon-name>
                    </italic>
                  </td><td rowspan="1" colspan="1">Cicada nymph (<tp:taxon-name><tp:taxon-name-part taxon-name-part-type="family">Cicadidae</tp:taxon-name-part></tp:taxon-name>, <tp:taxon-name><tp:taxon-name-part taxon-name-part-type="order">Hemiptera</tp:taxon-name-part></tp:taxon-name>)</td><td rowspan="1" colspan="1">Commonly single, rarely fasciculated by twos or threes, arising from head among polster, clavate or cylindric 2–8 cm long, 2–6 mm thick, become hollow after maturity.</td><td rowspan="1" colspan="1">Rectangularly immersed, ampullaceous 500–600 × 220–260 μm, with somewhat long neck, ostiola somewhat prominent, walls hyaline 8–16 μm thick.</td><td rowspan="1" colspan="1">Cylindric, 400–470 × 5.6–6.3 μm.</td><td rowspan="1" colspan="1">Finally breaking into secondary ascospores, truncate at both ends, 6–12 × 1.0–1.3 μm.</td><td rowspan="1" colspan="1">–</td><td rowspan="1" colspan="1">Terminal or lateral, ellpsoid or fusiformed, hyaline, 6.5–10.5 × 2.5–4.0 μm.</td><td rowspan="1" colspan="1">
                    <xref ref-type="bibr" rid="B21">Kobayasi and Shimizu 1963</xref>
                  </td></tr><tr><td rowspan="1" colspan="1">
                    <italic>
                      <tp:taxon-name><tp:taxon-name-part taxon-name-part-type="genus" reg="Ophiocordyceps">O.</tp:taxon-name-part><tp:taxon-name-part taxon-name-part-type="species" reg="yakusimensis">yakusimensis</tp:taxon-name-part></tp:taxon-name>
                    </italic>
                  </td><td rowspan="1" colspan="1">Cicada nymph (<tp:taxon-name><tp:taxon-name-part taxon-name-part-type="family">Cicadidae</tp:taxon-name-part></tp:taxon-name>, <tp:taxon-name><tp:taxon-name-part taxon-name-part-type="order">Hemiptera</tp:taxon-name-part></tp:taxon-name>)</td><td rowspan="1" colspan="1">Very long attaining 14 cm, arising from the apical part between eyes.</td><td rowspan="1" colspan="1">Wholly embeddèd, narrow ovoid or almost naviculate, 740–800 × 170–230 μm, without protruding ostiola, neck almost destitute, wall 21–23 μm thick, composed of very thin cells.</td><td rowspan="1" colspan="1">270–310 × 5 μm.</td><td rowspan="1" colspan="1">Finally breaking into secondary ascospores, long cylindrical, somewhat attenuated on both sides, terminally truncate, 10–15 × 1 μm.</td><td rowspan="1" colspan="1">–</td><td rowspan="1" colspan="1">–</td><td rowspan="1" colspan="1">
                    <xref ref-type="bibr" rid="B21">Kobayasi and Shimizu 1963</xref>
                  </td></tr><tr><td rowspan="1" colspan="1">
                    <italic>
                      <tp:taxon-name><tp:taxon-name-part taxon-name-part-type="genus" reg="Ophiocordyceps"/><tp:taxon-name-part taxon-name-part-type="species" reg="longissima">longissima</tp:taxon-name-part></tp:taxon-name>
                    </italic>
                  </td><td rowspan="1" colspan="1">Cicada nymph (<tp:taxon-name><tp:taxon-name-part taxon-name-part-type="family">Cicadidae</tp:taxon-name-part></tp:taxon-name>, <tp:taxon-name><tp:taxon-name-part taxon-name-part-type="suborder">Homoptera</tp:taxon-name-part></tp:taxon-name>)</td><td rowspan="1" colspan="1">5–20 cm long, some times much longer.</td><td rowspan="1" colspan="1">Ovoid to long ovoid, with a short neck, 440–590 × 130–300 µm.</td><td rowspan="1" colspan="1">190–350 × 5–6 µm.</td><td rowspan="1" colspan="1">–</td><td rowspan="1" colspan="1">–</td><td rowspan="1" colspan="1">–</td><td rowspan="1" colspan="1">
                    <xref ref-type="bibr" rid="B49">Sung et al. 2011</xref>
                  </td></tr><tr><td rowspan="1" colspan="1">
                    <italic>
                      <tp:taxon-name><tp:taxon-name-part taxon-name-part-type="genus" reg="Ophiocordyceps">O.</tp:taxon-name-part><tp:taxon-name-part taxon-name-part-type="species" reg="khonkaenensis">khonkaenensis</tp:taxon-name-part></tp:taxon-name>
                    </italic>
                  </td><td rowspan="1" colspan="1">Cicada nymph (<tp:taxon-name><tp:taxon-name-part taxon-name-part-type="order">Hemiptera</tp:taxon-name-part></tp:taxon-name>)</td><td rowspan="1" colspan="1">Variable in number, solitary to three, 20–30 mm long and 2–3 mm in breath.</td><td rowspan="1" colspan="1">Immersed, flask shaped, 590–700 × 200–300 µm.</td><td rowspan="1" colspan="1">Cylindrical, 237.5–337.5 × 5–6 µm.</td><td rowspan="1" colspan="1">Filiform, 300–360 × 1–1.5 µm readily breaking into 32 part-spores, 7–13 × 1–1.5 µm.</td><td rowspan="1" colspan="1">Phialidic, hirsutella-like, 5.5–11 × 2–3 µm.</td><td rowspan="1" colspan="1">Hyaline, fusiform, smoothwalled, 3–5.5 × 1–3 µm.</td><td rowspan="1" colspan="1">
                    <xref ref-type="bibr" rid="B11">Crous et al. 2019</xref>
                  </td></tr><tr><td rowspan="1" colspan="1">
                    <bold>
                      <italic>
                        <tp:taxon-name><tp:taxon-name-part taxon-name-part-type="genus" reg="Ophiocordyceps">O.</tp:taxon-name-part><tp:taxon-name-part taxon-name-part-type="species" reg="hydrangea">hydrangea</tp:taxon-name-part></tp:taxon-name>
                      </italic>
                    </bold>
                  </td><td rowspan="1" colspan="1">
                    <bold>Cicada nymph (<tp:taxon-name><tp:taxon-name-part taxon-name-part-type="family">Cicadidae</tp:taxon-name-part></tp:taxon-name>, <tp:taxon-name><tp:taxon-name-part taxon-name-part-type="order">Hemiptera</tp:taxon-name-part></tp:taxon-name>)</bold>
                  </td><td rowspan="1" colspan="1">
                    <bold>Solitary, the top of the stroma similar to <tp:taxon-name><tp:taxon-name-part taxon-name-part-type="genus" reg="Ophiocordyceps"/><tp:taxon-name-part taxon-name-part-type="species" reg="hydrangea">hydrangea</tp:taxon-name-part></tp:taxon-name>, pale pink,1.6–6.4 cm long.</bold>
                  </td><td rowspan="1" colspan="1">–</td><td rowspan="1" colspan="1">–</td><td rowspan="1" colspan="1">–</td><td rowspan="1" colspan="1">
                    <bold>Solitary or whorled, ampuliform, smooth-walled, forming on conidiophores or colonies, hyaline, with swollen base, and slender top, 10.6–17.6 µm long, 2.9–4.3 µm wide at the swollen base, and 1.1–2.2 µm wide at the slender top.</bold>
                  </td><td rowspan="1" colspan="1"><bold>Hyaline, ovoid or long oval, solitary, 6.8–10.1 × 3.3–4.5 µm</bold>.</td><td rowspan="1" colspan="1">
                    <bold>This study</bold>
                  </td></tr></tbody></table></table-wrap></tp:treatment-sec><ref-list><ref id="B17"><mixed-citation xmlns:xlink="http://www.w3.org/1999/xlink" xlink:type="simple"><person-group><name name-style="western"><surname>Hywel-Jones</surname><given-names>NL</given-names></name></person-group> (<year>1995b</year>) <article-title><italic><tp:taxon-name><tp:taxon-name-part taxon-name-part-type="genus">Cordyceps</tp:taxon-name-part><tp:taxon-name-part taxon-name-part-type="species">brunneapunctata</tp:taxon-name-part></tp:taxon-name></italic> sp. nov. infecting beetle larvae in Thailand.</article-title><source>Mycological Research</source><volume>99</volume>(<issue>10</issue>): <fpage>1195</fpage>–<lpage>1198</lpage>. <ext-link xlink:type="simple" ext-link-type="doi" xlink:href="10.1016/S0953-7562(09)80277-3">https://doi.org/10.1016/S0953-7562(09)80277-3</ext-link></mixed-citation></ref><ref id="B28"><mixed-citation xmlns:xlink="http://www.w3.org/1999/xlink" xlink:type="simple"><person-group><name name-style="western"><surname>Luangsa-ard</surname><given-names>JJ</given-names></name><name name-style="western"><surname>Tasanathai</surname><given-names>K</given-names></name><name name-style="western"><surname>Mongkolsamrit</surname><given-names>S</given-names></name><name name-style="western"><surname>Hywel-Jones</surname><given-names>N</given-names></name></person-group> (<year>2008</year>) Atlas of Invertebrate-Pathogenic <tp:taxon-name><tp:taxon-name-part taxon-name-part-type="kingdom">Fungi</tp:taxon-name-part></tp:taxon-name> of Thailand (Volume 2). National Center for Genetic Engineering and Biotechnology 2: 75.</mixed-citation></ref><ref id="B15"><mixed-citation xmlns:xlink="http://www.w3.org/1999/xlink" xlink:type="simple"><person-group><name name-style="western"><surname>Hyde</surname><given-names>KD</given-names></name><name name-style="western"><surname>Norphanphoun</surname><given-names>C</given-names></name><name name-style="western"><surname>Abreu</surname><given-names>VP</given-names></name><name name-style="western"><surname>Bazzicalupo</surname><given-names>A</given-names></name><name name-style="western"><surname>Thilini Chethana</surname><given-names>KW</given-names></name><name name-style="western"><surname>Clericuzio</surname><given-names>M</given-names></name><name name-style="western"><surname>Dayarathne</surname><given-names>MC</given-names></name><name name-style="western"><surname>Dissanayake</surname><given-names>AJ</given-names></name><name name-style="western"><surname>Ekanayaka</surname><given-names>AH</given-names></name><name name-style="western"><surname>He</surname><given-names>MQ</given-names></name><name name-style="western"><surname>Hongsanan</surname><given-names>S</given-names></name><name name-style="western"><surname>Huang</surname><given-names>SK</given-names></name><name name-style="western"><surname>Jayasiri</surname><given-names>SC</given-names></name><name name-style="western"><surname>Jayawardena</surname><given-names>RS</given-names></name><name name-style="western"><surname>Karunarathna</surname><given-names>A</given-names></name><name name-style="western"><surname>Konta</surname><given-names>S</given-names></name><name name-style="western"><surname>Kušan</surname><given-names>I</given-names></name><name name-style="western"><surname>Lee</surname><given-names>H</given-names></name><name name-style="western"><surname>Li</surname><given-names>JF</given-names></name><name name-style="western"><surname>Lin</surname><given-names>CG</given-names></name><name name-style="western"><surname>Liu</surname><given-names>NG</given-names></name><name name-style="western"><surname>Lu</surname><given-names>YZ</given-names></name><name name-style="western"><surname>Luo</surname><given-names>ZL</given-names></name><name name-style="western"><surname>Manawasinghe</surname><given-names>IS</given-names></name><name name-style="western"><surname>Mapook</surname><given-names>A</given-names></name><name name-style="western"><surname>Perera</surname><given-names>RH</given-names></name><name name-style="western"><surname>Phookamsak</surname><given-names>R</given-names></name><name name-style="western"><surname>Phukhamsakda</surname><given-names>C</given-names></name><name name-style="western"><surname>Siedlecki</surname><given-names>I</given-names></name><name name-style="western"><surname>Soares</surname><given-names>AM</given-names></name><name name-style="western"><surname>Tennakoon</surname><given-names>DS</given-names></name><name name-style="western"><surname>Tian</surname><given-names>Q</given-names></name><name name-style="western"><surname>Tibpromma</surname><given-names>S</given-names></name><name name-style="western"><surname>Wanasinghe</surname><given-names>DN</given-names></name><name name-style="western"><surname>Xiao</surname><given-names>YP</given-names></name><name name-style="western"><surname>Yang</surname><given-names>J</given-names></name><name name-style="western"><surname>Zeng</surname><given-names>XY</given-names></name><name name-style="western"><surname>Abdel-Aziz</surname><given-names>FA</given-names></name><name name-style="western"><surname>Li</surname><given-names>WJ</given-names></name><name name-style="western"><surname>Senanayake</surname><given-names>IC</given-names></name><name name-style="western"><surname>Shang</surname><given-names>QJ</given-names></name><name name-style="western"><surname>Daranagama</surname><given-names>DA</given-names></name><name name-style="western"><surname>de Silva</surname><given-names>NI</given-names></name><name name-style="western"><surname>Thambugala</surname><given-names>KM</given-names></name><name name-style="western"><surname>Abdel-Wahab</surname><given-names>MA</given-names></name><name name-style="western"><surname>Bahkali</surname><given-names>AH</given-names></name><name name-style="western"><surname>Berbee</surname><given-names>ML</given-names></name><name name-style="western"><surname>Boonmee</surname><given-names>S</given-names></name><name name-style="western"><surname>Bhat</surname><given-names>DJ</given-names></name><name name-style="western"><surname>Bulgakov</surname><given-names>TS</given-names></name><name name-style="western"><surname>Buyck</surname><given-names>B</given-names></name><name name-style="western"><surname>Camporesi</surname><given-names>E</given-names></name><name name-style="western"><surname>Castañeda-Ruiz</surname><given-names>RF</given-names></name><name name-style="western"><surname>Chomnunti</surname><given-names>P</given-names></name><name name-style="western"><surname>Doilom</surname><given-names>M</given-names></name><name name-style="western"><surname>Dovana</surname><given-names>F</given-names></name><name name-style="western"><surname>Gibertoni</surname><given-names>TB</given-names></name><name name-style="western"><surname>Jadan</surname><given-names>M</given-names></name><name name-style="western"><surname>Jeewon</surname><given-names>R</given-names></name><name name-style="western"><surname>Jones</surname><given-names>EBG</given-names></name><name name-style="western"><surname>Kang</surname><given-names>JC</given-names></name><name name-style="western"><surname>Karunarathna</surname><given-names>SC</given-names></name><name name-style="western"><surname>Lim</surname><given-names>YW</given-names></name><name name-style="western"><surname>Liu</surname><given-names>JK</given-names></name><name name-style="western"><surname>Liu</surname><given-names>ZY</given-names></name><name name-style="western"><surname>Plautz</surname><given-names>Jr HL</given-names></name><name name-style="western"><surname>Lumyong</surname><given-names>S</given-names></name><name name-style="western"><surname>Maharachchikumbura</surname><given-names>SSN</given-names></name><name name-style="western"><surname>Matočec</surname><given-names>N</given-names></name><name name-style="western"><surname>McKenzie</surname><given-names>EHC</given-names></name><name name-style="western"><surname>Mešić</surname><given-names>A</given-names></name><name name-style="western"><surname>Miller</surname><given-names>D</given-names></name><name name-style="western"><surname>Pawłowska</surname><given-names>J</given-names></name><name name-style="western"><surname>Pereira</surname><given-names>OL</given-names></name><name name-style="western"><surname>Promputtha</surname><given-names>I</given-names></name><name name-style="western"><surname>Romero</surname><given-names>AI</given-names></name><name name-style="western"><surname>Ryvarden</surname><given-names>L</given-names></name><name name-style="western"><surname>Su</surname><given-names>HY</given-names></name><name name-style="western"><surname>Suetrong</surname><given-names>S</given-names></name><name name-style="western"><surname>Tkalčec</surname><given-names>Z</given-names></name><name name-style="western"><surname>Vizzini</surname><given-names>A</given-names></name><name name-style="western"><surname>Wen</surname><given-names>TC</given-names></name><name name-style="western"><surname>Wisitrassameewong</surname><given-names>K</given-names></name><name name-style="western"><surname>Wrzosek</surname><given-names>M</given-names></name><name name-style="western"><surname>Xu</surname><given-names>JC</given-names></name><name name-style="western"><surname>Zhao</surname><given-names>Q</given-names></name><name name-style="western"><surname>Zhao</surname><given-names>RL</given-names></name><name name-style="western"><surname>Mortimer</surname><given-names>PE</given-names></name></person-group> (<year>2017</year>) <article-title>Fungal diversity notes 603–708: Taxonomic and phylogenetic notes on genera and species.</article-title><source>Fungal Diversity</source><volume>87</volume>(<issue>1</issue>): <fpage>1</fpage>–<lpage>235</lpage>. <ext-link xlink:type="simple" ext-link-type="doi" xlink:href="10.1007/s13225-017-0391-3">https://doi.org/10.1007/s13225-017-0391-3</ext-link></mixed-citation></ref><ref id="B55"><mixed-citation xmlns:xlink="http://www.w3.org/1999/xlink" xlink:type="simple"><person-group><name name-style="western"><surname>Wang</surname><given-names>Y</given-names></name><name name-style="western"><surname>Wu</surname><given-names>HJ</given-names></name><name name-style="western"><surname>Tran</surname><given-names>NL</given-names></name><name name-style="western"><surname>Zhang</surname><given-names>GD</given-names></name><name name-style="western"><surname>Souvanhnachit</surname><given-names>S</given-names></name><name name-style="western"><surname>Wang</surname><given-names>YB</given-names></name><name name-style="western"><surname>Yu</surname><given-names>H</given-names></name></person-group> (<year>2021a</year>) <article-title><italic><tp:taxon-name><tp:taxon-name-part taxon-name-part-type="genus">Ophiocordyceps</tp:taxon-name-part><tp:taxon-name-part taxon-name-part-type="species">furcatosubulata</tp:taxon-name-part></tp:taxon-name></italic>, a new entomopathogenic fungus parasitizing beetle larvae (coleoptera: <tp:taxon-name><tp:taxon-name-part taxon-name-part-type="family">Elateridae</tp:taxon-name-part></tp:taxon-name>).</article-title><source>Phytotaxa</source><volume>482</volume>(<issue>3</issue>): <fpage>268</fpage>–<lpage>278</lpage>. <ext-link xlink:type="simple" ext-link-type="doi" xlink:href="10.11646/phytotaxa.482.3.5">https://doi.org/10.11646/phytotaxa.482.3.5</ext-link></mixed-citation></ref><ref id="B10"><mixed-citation xmlns:xlink="http://www.w3.org/1999/xlink" xlink:type="simple"><person-group><name name-style="western"><surname>Crous</surname><given-names>PW</given-names></name><name name-style="western"><surname>Luangsa-ard</surname><given-names>JJ</given-names></name><name name-style="western"><surname>Wingfield</surname><given-names>MJ</given-names></name><name name-style="western"><surname>Carnegie</surname><given-names>AJ</given-names></name><name name-style="western"><surname>Hernández-Restrepo</surname><given-names>M</given-names></name><name name-style="western"><surname>Lombard</surname><given-names>L</given-names></name><name name-style="western"><surname>Roux</surname><given-names>J</given-names></name><name name-style="western"><surname>Barreto</surname><given-names>RW</given-names></name><name name-style="western"><surname>Baseia</surname><given-names>IG</given-names></name><name name-style="western"><surname>Cano-Lira</surname><given-names>JF</given-names></name><name name-style="western"><surname>Martín</surname><given-names>MP</given-names></name><name name-style="western"><surname>Morozova</surname><given-names>OV</given-names></name><name name-style="western"><surname>Stchigel</surname><given-names>AM</given-names></name><name name-style="western"><surname>Summerell</surname><given-names>BA</given-names></name><name name-style="western"><surname>Brandrud</surname><given-names>TE</given-names></name><name name-style="western"><surname>Dima</surname><given-names>B</given-names></name><name name-style="western"><surname>García</surname><given-names>D</given-names></name><name name-style="western"><surname>Giraldo</surname><given-names>A</given-names></name><name name-style="western"><surname>Guarro</surname><given-names>J</given-names></name><name name-style="western"><surname>Gusmão</surname><given-names>LFP</given-names></name><name name-style="western"><surname>Khamsuntorn</surname><given-names>P</given-names></name><name name-style="western"><surname>Noordeloos</surname><given-names>ME</given-names></name><name name-style="western"><surname>Nuankaew</surname><given-names>S</given-names></name><name name-style="western"><surname>Pinruan</surname><given-names>U</given-names></name><name name-style="western"><surname>Rodríguez-Andrade</surname><given-names>E</given-names></name><name name-style="western"><surname>Souza-Motta</surname><given-names>CM</given-names></name><name name-style="western"><surname>Thangavel</surname><given-names>R</given-names></name><name name-style="western"><surname>van Iperen</surname><given-names>AL</given-names></name><name name-style="western"><surname>Abreu</surname><given-names>VP</given-names></name><name name-style="western"><surname>Accioly</surname><given-names>T</given-names></name><name name-style="western"><surname>Alves</surname><given-names>JL</given-names></name><name name-style="western"><surname>Andrade</surname><given-names>JP</given-names></name><name name-style="western"><surname>Bahram</surname><given-names>M</given-names></name><name name-style="western"><surname>Baral</surname><given-names>HO</given-names></name><name name-style="western"><surname>Barbier</surname><given-names>E</given-names></name><name name-style="western"><surname>Barnes</surname><given-names>CW</given-names></name><name name-style="western"><surname>Bendiksen</surname><given-names>E</given-names></name><name name-style="western"><surname>Bernard</surname><given-names>E</given-names></name><name name-style="western"><surname>Bezerra</surname><given-names>JDP</given-names></name><name name-style="western"><surname>Bezerra</surname><given-names>JL</given-names></name><name name-style="western"><surname>Bizio</surname><given-names>E</given-names></name><name name-style="western"><surname>Blair</surname><given-names>JE</given-names></name><name name-style="western"><surname>Bulyonkova</surname><given-names>TM</given-names></name><name name-style="western"><surname>Cabral</surname><given-names>TS</given-names></name><name name-style="western"><surname>Caiafa</surname><given-names>MV</given-names></name><name name-style="western"><surname>Cantillo</surname><given-names>T</given-names></name><name name-style="western"><surname>Colmán</surname><given-names>AA</given-names></name><name name-style="western"><surname>Conceição</surname><given-names>LB</given-names></name><name name-style="western"><surname>Cruz</surname><given-names>S</given-names></name><name name-style="western"><surname>Cunha</surname><given-names>AOB</given-names></name><name name-style="western"><surname>Darveaux</surname><given-names>BA</given-names></name><name name-style="western"><surname>da Silva</surname><given-names>AL</given-names></name><name name-style="western"><surname>da Silva</surname><given-names>GA</given-names></name><name name-style="western"><surname>da Silva</surname><given-names>GM</given-names></name><name name-style="western"><surname>da Silva</surname><given-names>RMF</given-names></name><name name-style="western"><surname>de Oliveira</surname><given-names>RJV</given-names></name><name name-style="western"><surname>Oliveira</surname><given-names>RL</given-names></name><name name-style="western"><surname>De Souza</surname><given-names>JT</given-names></name><name name-style="western"><surname>Dueñas</surname><given-names>M</given-names></name><name name-style="western"><surname>Evans</surname><given-names>HC</given-names></name><name name-style="western"><surname>Epifani</surname><given-names>F</given-names></name><name name-style="western"><surname>Felipe</surname><given-names>MTC</given-names></name><name name-style="western"><surname>Fernández-López</surname><given-names>J</given-names></name><name name-style="western"><surname>Ferreira</surname><given-names>BW</given-names></name><name name-style="western"><surname>Figueiredo</surname><given-names>CN</given-names></name><name name-style="western"><surname>Filippova</surname><given-names>NV</given-names></name><name name-style="western"><surname>Flores</surname><given-names>JA</given-names></name><name name-style="western"><surname>Gené</surname><given-names>J</given-names></name><name name-style="western"><surname>Ghorbani</surname><given-names>G</given-names></name><name name-style="western"><surname>Gibertoni</surname><given-names>TB</given-names></name><name name-style="western"><surname>Glushakova</surname><given-names>AM</given-names></name><name name-style="western"><surname>Healy</surname><given-names>R</given-names></name><name name-style="western"><surname>Huhndorf</surname><given-names>SM</given-names></name><name name-style="western"><surname>Iturrieta-González</surname><given-names>I</given-names></name><name name-style="western"><surname>Javan-Nikkhah</surname><given-names>M</given-names></name><name name-style="western"><surname>Juciano</surname><given-names>RF</given-names></name><name name-style="western"><surname>Jurjević</surname><given-names>Ž</given-names></name><name name-style="western"><surname>Kachalkin</surname><given-names>AV</given-names></name><name name-style="western"><surname>Keochanpheng</surname><given-names>K</given-names></name><name name-style="western"><surname>Krisai-Greilhuber</surname><given-names>I</given-names></name><name name-style="western"><surname>Li</surname><given-names>YC</given-names></name><name name-style="western"><surname>Lima</surname><given-names>AA</given-names></name><name name-style="western"><surname>Machado</surname><given-names>AR</given-names></name><name name-style="western"><surname>Madrid</surname><given-names>H</given-names></name><name name-style="western"><surname>Magalhães</surname><given-names>OMC</given-names></name><name name-style="western"><surname>Marbach</surname><given-names>PAS</given-names></name><name name-style="western"><surname>Melanda</surname><given-names>GCS</given-names></name><name name-style="western"><surname>Miller</surname><given-names>AN</given-names></name><name name-style="western"><surname>Mongkolsamrit</surname><given-names>S</given-names></name><name name-style="western"><surname>Nascimento</surname><given-names>RP</given-names></name><name name-style="western"><surname>Oliveira</surname><given-names>TGL</given-names></name><name name-style="western"><surname>Ordoñez</surname><given-names>ME</given-names></name><name name-style="western"><surname>Orzes</surname><given-names>R</given-names></name><name name-style="western"><surname>Palma</surname><given-names>MA</given-names></name><name name-style="western"><surname>Pearce</surname><given-names>CJ</given-names></name><name name-style="western"><surname>Pereira</surname><given-names>OL</given-names></name><name name-style="western"><surname>Perrone</surname><given-names>G</given-names></name><name name-style="western"><surname>Peterson</surname><given-names>SW</given-names></name><name name-style="western"><surname>Pham</surname><given-names>THG</given-names></name><name name-style="western"><surname>Piontelli</surname><given-names>E</given-names></name><name name-style="western"><surname>Pordel</surname><given-names>A</given-names></name><name name-style="western"><surname>Quijada</surname><given-names>L</given-names></name><name name-style="western"><surname>Raja</surname><given-names>HA</given-names></name><name name-style="western"><surname>Rosas de Paz</surname><given-names>E</given-names></name><name name-style="western"><surname>Ryvarden</surname><given-names>L</given-names></name><name name-style="western"><surname>Saitta</surname><given-names>A</given-names></name><name name-style="western"><surname>Salcedo</surname><given-names>SS</given-names></name><name name-style="western"><surname>Sandoval-Denis</surname><given-names>M</given-names></name><name name-style="western"><surname>Santos</surname><given-names>TAB</given-names></name><name name-style="western"><surname>Seifert</surname><given-names>KA</given-names></name><name name-style="western"><surname>Silva</surname><given-names>BDB</given-names></name><name name-style="western"><surname>Smith</surname><given-names>ME</given-names></name><name name-style="western"><surname>Soares</surname><given-names>AM</given-names></name><name name-style="western"><surname>Sommai</surname><given-names>S</given-names></name><name name-style="western"><surname>Sousa</surname><given-names>JO</given-names></name><name name-style="western"><surname>Suetrong</surname><given-names>S</given-names></name><name name-style="western"><surname>Susca</surname><given-names>A</given-names></name><name name-style="western"><surname>Tedersoo</surname><given-names>L</given-names></name><name name-style="western"><surname>Telleria</surname><given-names>MT</given-names></name><name name-style="western"><surname>Thanakitpipattana</surname><given-names>D</given-names></name><name name-style="western"><surname>Valenzuela-Lopez</surname><given-names>N</given-names></name><name name-style="western"><surname>Visagie</surname><given-names>CM</given-names></name><name name-style="western"><surname>Zapata</surname><given-names>M</given-names></name><name name-style="western"><surname>Groenewald</surname><given-names>JZ</given-names></name></person-group> (<year>2018</year>) <article-title>Fungal Planet description sheets: 785–867.</article-title><source>Persoonia</source><volume>41</volume>(<issue>1</issue>): <fpage>238</fpage>–<lpage>417</lpage>. <ext-link xlink:type="simple" ext-link-type="doi" xlink:href="10.3767/persoonia.2018.41.12">https://doi.org/10.3767/persoonia.2018.41.12</ext-link></mixed-citation></ref><ref id="B23"><mixed-citation xmlns:xlink="http://www.w3.org/1999/xlink" xlink:type="simple"><person-group><name name-style="western"><surname>Lao</surname><given-names>TD</given-names></name><name name-style="western"><surname>Le</surname><given-names>TAH</given-names></name><name name-style="western"><surname>Truong</surname><given-names>NB</given-names></name></person-group> (<year>2021</year>) Morphological and genetic characteristics of the novel entomopathogenic fungus <italic><tp:taxon-name><tp:taxon-name-part taxon-name-part-type="genus">Ophiocordyceps</tp:taxon-name-part><tp:taxon-name-part taxon-name-part-type="species">langbianensis</tp:taxon-name-part></tp:taxon-name></italic> (<tp:taxon-name><tp:taxon-name-part taxon-name-part-type="family">Ophiocordycipitaceae</tp:taxon-name-part></tp:taxon-name>, <tp:taxon-name><tp:taxon-name-part taxon-name-part-type="order">Hypocreales</tp:taxon-name-part></tp:taxon-name>) from Lang Biang Biosphere Reserve, Vietnam. Scientific Reports 11(1): e1412. <ext-link xlink:type="simple" ext-link-type="doi" xlink:href="10.1038/s41598-020-78265-7">https://doi.org/10.1038/s41598-020-78265-7</ext-link></mixed-citation></ref><ref id="B21"><mixed-citation xmlns:xlink="http://www.w3.org/1999/xlink" xlink:type="simple"><person-group><name name-style="western"><surname>Kobayasi</surname><given-names>Y</given-names></name><name name-style="western"><surname>Shimizu</surname><given-names>D</given-names></name></person-group> (<year>1963</year>) <article-title>Monographic studies of <italic><tp:taxon-name><tp:taxon-name-part taxon-name-part-type="genus">Cordyceps</tp:taxon-name-part></tp:taxon-name></italic> 2. Group parasitic on Cicadae.</article-title><source>Bulletin of the National Science Museum, Tokyo</source><volume>6</volume>: <fpage>286</fpage>–<lpage>314</lpage>.</mixed-citation></ref><ref id="B49"><mixed-citation xmlns:xlink="http://www.w3.org/1999/xlink" xlink:type="simple"><person-group><name name-style="western"><surname>Sung</surname><given-names>GH</given-names></name><name name-style="western"><surname>Shrestha</surname><given-names>B</given-names></name><name name-style="western"><surname>Han</surname><given-names>SK</given-names></name><name name-style="western"><surname>Sung</surname><given-names>JM</given-names></name></person-group> (<year>2011</year>) <article-title>Growth and Cultural Characteristics of <italic><tp:taxon-name><tp:taxon-name-part taxon-name-part-type="genus">Ophiocordyceps</tp:taxon-name-part><tp:taxon-name-part taxon-name-part-type="species">longissima</tp:taxon-name-part></tp:taxon-name></italic> Collected in Korea.</article-title><source>Mycobiology</source><volume>39</volume>(<issue>2</issue>): <fpage>85</fpage>–<lpage>91</lpage>. <ext-link xlink:type="simple" ext-link-type="doi" xlink:href="10.4489/MYCO.2011.39.2.085">https://doi.org/10.4489/MYCO.2011.39.2.085</ext-link></mixed-citation></ref><ref id="B11"><mixed-citation xmlns:xlink="http://www.w3.org/1999/xlink" xlink:type="simple"><person-group><name name-style="western"><surname>Crous</surname><given-names>PW</given-names></name><name name-style="western"><surname>Wingfield</surname><given-names>MJ</given-names></name><name name-style="western"><surname>Lombard</surname><given-names>L</given-names></name><name name-style="western"><surname>Roets</surname><given-names>F</given-names></name><name name-style="western"><surname>Swart</surname><given-names>WJ</given-names></name><name name-style="western"><surname>Alvarado</surname><given-names>P</given-names></name><name name-style="western"><surname>Carnegie</surname><given-names>AJ</given-names></name><name name-style="western"><surname>Moreno</surname><given-names>G</given-names></name><name name-style="western"><surname>Luangsa-ard</surname><given-names>J</given-names></name><name name-style="western"><surname>Thangavel</surname><given-names>R</given-names></name><name name-style="western"><surname>Alexandrova</surname><given-names>AV</given-names></name><name name-style="western"><surname>Baseia</surname><given-names>IG</given-names></name><name name-style="western"><surname>Bellanger</surname><given-names>JM</given-names></name><name name-style="western"><surname>Bessette</surname><given-names>AE</given-names></name><name name-style="western"><surname>Bessette</surname><given-names>AR</given-names></name><name name-style="western"><surname>De la Peña-Lastra</surname><given-names>S</given-names></name><name name-style="western"><surname>García</surname><given-names>D</given-names></name><name name-style="western"><surname>Gené</surname><given-names>J</given-names></name><name name-style="western"><surname>Pham</surname><given-names>THG</given-names></name><name name-style="western"><surname>Heykoop</surname><given-names>M</given-names></name><name name-style="western"><surname>Malysheva</surname><given-names>E</given-names></name><name name-style="western"><surname>Malysheva</surname><given-names>V</given-names></name><name name-style="western"><surname>Martín</surname><given-names>MP</given-names></name><name name-style="western"><surname>Morozova</surname><given-names>OV</given-names></name><name name-style="western"><surname>Noisripoom</surname><given-names>W</given-names></name><name name-style="western"><surname>Overton</surname><given-names>BE</given-names></name><name name-style="western"><surname>Rea</surname><given-names>AE</given-names></name><name name-style="western"><surname>Sewall</surname><given-names>BJ</given-names></name><name name-style="western"><surname>Smith</surname><given-names>ME</given-names></name><name name-style="western"><surname>Smyth</surname><given-names>CW</given-names></name><name name-style="western"><surname>Tasanathai</surname><given-names>K</given-names></name><name name-style="western"><surname>Visagie</surname><given-names>CM</given-names></name><name name-style="western"><surname>Adamčík</surname><given-names>S</given-names></name><name name-style="western"><surname>Alves</surname><given-names>A</given-names></name><name name-style="western"><surname>Andrade</surname><given-names>JP</given-names></name><name name-style="western"><surname>Aninat</surname><given-names>MJ</given-names></name><name name-style="western"><surname>Araújo</surname><given-names>RVB</given-names></name><name name-style="western"><surname>Bordallo</surname><given-names>JJ</given-names></name><name name-style="western"><surname>Boufleur</surname><given-names>T</given-names></name><name name-style="western"><surname>Baroncelli</surname><given-names>R</given-names></name><name name-style="western"><surname>Barreto</surname><given-names>RW</given-names></name><name name-style="western"><surname>Bolin</surname><given-names>J</given-names></name><name name-style="western"><surname>Cabero</surname><given-names>J</given-names></name><name name-style="western"><surname>Caboň</surname><given-names>M</given-names></name><name name-style="western"><surname>Cafà</surname><given-names>G</given-names></name><name name-style="western"><surname>Caffot</surname><given-names>MLH</given-names></name><name name-style="western"><surname>Cai</surname><given-names>L</given-names></name><name name-style="western"><surname>Carlavilla</surname><given-names>JR</given-names></name><name name-style="western"><surname>Chávez</surname><given-names>R</given-names></name><name name-style="western"><surname>de Castro</surname><given-names>RRL</given-names></name><name name-style="western"><surname>Delgat</surname><given-names>L</given-names></name><name name-style="western"><surname>Deschuyteneer</surname><given-names>D</given-names></name><name name-style="western"><surname>Dios</surname><given-names>MM</given-names></name><name name-style="western"><surname>Domínguez</surname><given-names>LS</given-names></name><name name-style="western"><surname>Evans</surname><given-names>HC</given-names></name><name name-style="western"><surname>Eyssartier</surname><given-names>G</given-names></name><name name-style="western"><surname>Ferreira</surname><given-names>BW</given-names></name><name name-style="western"><surname>Figueiredo</surname><given-names>CN</given-names></name><name name-style="western"><surname>Liu</surname><given-names>F</given-names></name><name name-style="western"><surname>Fournier</surname><given-names>J</given-names></name><name name-style="western"><surname>Galli-Terasawa</surname><given-names>LV</given-names></name><name name-style="western"><surname>Gil-Durán</surname><given-names>C</given-names></name><name name-style="western"><surname>Glienke</surname><given-names>C</given-names></name><name name-style="western"><surname>Gonçalves</surname><given-names>MFM</given-names></name><name name-style="western"><surname>Gryta</surname><given-names>H</given-names></name><name name-style="western"><surname>Guarro</surname><given-names>J</given-names></name><name name-style="western"><surname>Himaman</surname><given-names>W</given-names></name><name name-style="western"><surname>Hywel-Jones</surname><given-names>N</given-names></name><name name-style="western"><surname>Iturrieta-González</surname><given-names>I</given-names></name><name name-style="western"><surname>Ivanushkina</surname><given-names>NE</given-names></name><name name-style="western"><surname>Jargeat</surname><given-names>P</given-names></name><name name-style="western"><surname>Khalid</surname><given-names>AN</given-names></name><name name-style="western"><surname>Khan</surname><given-names>J</given-names></name><name name-style="western"><surname>Kiran</surname><given-names>M</given-names></name><name name-style="western"><surname>Kiss</surname><given-names>L</given-names></name><name name-style="western"><surname>Kochkina</surname><given-names>GA</given-names></name><name name-style="western"><surname>Kolařík</surname><given-names>M</given-names></name><name name-style="western"><surname>Kubátová</surname><given-names>A</given-names></name><name name-style="western"><surname>Lodge</surname><given-names>DJ</given-names></name><name name-style="western"><surname>Loizides</surname><given-names>M</given-names></name><name name-style="western"><surname>Luque</surname><given-names>D</given-names></name><name name-style="western"><surname>Manjón</surname><given-names>JL</given-names></name><name name-style="western"><surname>Marbach</surname><given-names>PAS</given-names></name><name name-style="western"><surname>Massola Jr</surname><given-names>NS</given-names></name><name name-style="western"><surname>Mata</surname><given-names>M</given-names></name><name name-style="western"><surname>Miller</surname><given-names>AN</given-names></name><name name-style="western"><surname>Mongkolsamrit</surname><given-names>S</given-names></name><name name-style="western"><surname>Moreau</surname><given-names>PA</given-names></name><name name-style="western"><surname>Morte</surname><given-names>A</given-names></name><name name-style="western"><surname>Mujic</surname><given-names>A</given-names></name><name name-style="western"><surname>Navarro-Ródenas</surname><given-names>A</given-names></name><name name-style="western"><surname>Németh</surname><given-names>MZ</given-names></name><name name-style="western"><surname>Nóbrega</surname><given-names>TF</given-names></name><name name-style="western"><surname>Nováková</surname><given-names>A</given-names></name><name name-style="western"><surname>Olariaga</surname><given-names>I</given-names></name><name name-style="western"><surname>Ozerskaya</surname><given-names>SM</given-names></name><name name-style="western"><surname>Palma</surname><given-names>MA</given-names></name><name name-style="western"><surname>Petters-Vandresen</surname><given-names>DAL</given-names></name><name name-style="western"><surname>Piontelli</surname><given-names>E</given-names></name><name name-style="western"><surname>Popov</surname><given-names>ES</given-names></name><name name-style="western"><surname>Rodríguez</surname><given-names>A</given-names></name><name name-style="western"><surname>Requejo</surname><given-names>Ó</given-names></name><name name-style="western"><surname>Rodrigues</surname><given-names>ACM</given-names></name><name name-style="western"><surname>Rong</surname><given-names>IH</given-names></name><name name-style="western"><surname>Roux</surname><given-names>J</given-names></name><name name-style="western"><surname>Seifert</surname><given-names>KA</given-names></name><name name-style="western"><surname>Silva</surname><given-names>BDB</given-names></name><name name-style="western"><surname>Sklenář</surname><given-names>F</given-names></name><name name-style="western"><surname>Smith</surname><given-names>JA</given-names></name><name name-style="western"><surname>Sousa</surname><given-names>JO</given-names></name><name name-style="western"><surname>Souza</surname><given-names>HG</given-names></name><name name-style="western"><surname>De Souza</surname><given-names>JT</given-names></name><name name-style="western"><surname>Švec</surname><given-names>K</given-names></name><name name-style="western"><surname>Tanchaud</surname><given-names>P</given-names></name><name name-style="western"><surname>Tanney</surname><given-names>JB</given-names></name><name name-style="western"><surname>Terasawa</surname><given-names>F</given-names></name><name name-style="western"><surname>Thanakitpipattana</surname><given-names>D</given-names></name><name name-style="western"><surname>Torres-Garcia</surname><given-names>D</given-names></name><name name-style="western"><surname>Vaca</surname><given-names>I</given-names></name><name name-style="western"><surname>Vaghefi</surname><given-names>N</given-names></name><name name-style="western"><surname>van Iperen</surname><given-names>AL</given-names></name><name name-style="western"><surname>Vasilenko</surname><given-names>OV</given-names></name><name name-style="western"><surname>Verbeken</surname><given-names>A</given-names></name><name name-style="western"><surname>Yilmaz</surname><given-names>N</given-names></name><name name-style="western"><surname>Zamora</surname><given-names>JC</given-names></name><name name-style="western"><surname>Zapata</surname><given-names>M</given-names></name><name name-style="western"><surname>Jurjević</surname><given-names>Ž</given-names></name><name name-style="western"><surname>Groenewald</surname><given-names>JZ</given-names></name></person-group> (<year>2019</year>) <article-title>Fungal Planet description sheets: 951–1041.</article-title><source>Persoonia</source><volume>43</volume>(<issue>1</issue>): <fpage>223</fpage>–<lpage>425</lpage>. <ext-link xlink:type="simple" ext-link-type="doi" xlink:href="10.3767/persoonia.2019.43.06">https://doi.org/10.3767/persoonia.2019.43.06</ext-link></mixed-citation></ref></ref-list></tp:taxon-treatment>
